# Supplementary material for: A novel neutrophil extracellular trap signature to predict prognosis and immunotherapy response in head and neck squamous cell carcinoma
Source: Front Immunol. 2022 Sep 23;13:1019967. doi: 10.3389/fimmu.2022.1019967 (PMC9549764; doi:10.3389/fimmu.2022.1019967)
Supplement: Supplementary file 1 [file Table_1.xlsx]

## Sheet: Table S1
Table S1 Samples information of HNSCC patients in TCGA
sample	time	status	Age	Gender	Grade	Stage
TCGA-4P-AA8J-01	102	0	66	Male	G2	IV
TCGA-BA-4074-01	462	1	69	Male	G3	IV
TCGA-BA-4075-01	283	1	49	Male	G2	III
TCGA-BA-4076-01	415	1	39	Male	G2	NA
TCGA-BA-4077-01	1134	1	45	Female	G2	IV
TCGA-BA-4078-01	276	1	83	Male	G2	NA
TCGA-BA-5149-01	806	1	47	Male	G2	IV
TCGA-BA-5151-01	722	0	72	Male	G1	IV
TCGA-BA-5152-01	1288	0	56	Male	G2	IV
TCGA-BA-5153-01	1762	1	51	Male	G2	NA
TCGA-BA-5555-01	520	0	54	Male	G2	IV
TCGA-BA-5556-01	725	0	58	Female	G3	II
TCGA-BA-5557-01	623	0	41	Female	G2	III
TCGA-BA-5558-01	1995	0	65	Male	G1	NA
TCGA-BA-5559-01	2083	1	71	Male	G3	NA
TCGA-BA-6868-01	472	1	53	Male	G2	NA
TCGA-BA-6869-01	644	0	62	Male	G2	III
TCGA-BA-6870-01	451	1	60	Female	G2	NA
TCGA-BA-6871-01	108	1	75	Male	G2	NA
TCGA-BA-6872-01	384	1	47	Male	G2	NA
TCGA-BA-6873-01	122	0	28	Male	G2	IV
TCGA-BA-7269-01	1273	0	61	Male	G1	III
TCGA-BA-A4IF-01	895	0	59	Male	G2	NA
TCGA-BA-A4IG-01	855	0	77	Male	G3	NA
TCGA-BA-A4IH-01	622	0	57	Male	G3	NA
TCGA-BA-A4II-01	918	0	46	Male	G1	II
TCGA-BA-A6D8-01	850	0	59	Male	G2	IV
TCGA-BA-A6DA-01	351	0	41	Female	G2	IV
TCGA-BA-A6DB-01	216	0	24	Female	G1	I
TCGA-BA-A6DD-01	173	1	44	Male	G2	IV
TCGA-BA-A6DE-01	440	0	70	Female	G2	II
TCGA-BA-A6DG-01	69	1	49	Male	G2	NA
TCGA-BA-A6DI-01	336	1	62	Male	G2	NA
TCGA-BA-A6DJ-01	407	1	62	Male	G2	IV
TCGA-BA-A6DL-01	623	0	59	Male	G2	NA
TCGA-BA-A8YP-01	499	0	50	Male	G2	IV
TCGA-BB-4217-01	187	0	68	Male	G3	IV
TCGA-BB-4223-01	3221	0	48	Male	G3	IV
TCGA-BB-4224-01	278	0	52	Male	G2	IV
TCGA-BB-4225-01	146	0	73	Male	G3	NA
TCGA-BB-4227-01	134	0	66	Male	G2	IV
TCGA-BB-4228-01	559	0	50	Male	NA	III
TCGA-BB-7861-01	682	0	56	Male	NA	III
TCGA-BB-7862-01	1117	0	67	Male	G3	IV
TCGA-BB-7863-01	1025	0	43	Female	G2	III
TCGA-BB-7864-01	1527	0	61	Male	G2	IV
TCGA-BB-7866-01	1368	0	40	Male	NA	NA
TCGA-BB-7870-01	2016	0	58	Male	G3	IV
TCGA-BB-7871-01	750	0	64	Female	G2	IV
TCGA-BB-7872-01	1168	0	63	Male	G3	I
TCGA-BB-8596-01	2161	0	69	Female	G3	IV
TCGA-BB-8601-01	624	0	84	Male	G2	III
TCGA-BB-A5HU-01	782	0	47	Male	G2	IV
TCGA-BB-A5HY-01	321	1	64	Male	G3	IV
TCGA-BB-A5HZ-01	827	0	65	Male	G2	IV
TCGA-BB-A6UM-01	393	0	52	Male	NA	III
TCGA-BB-A6UO-01	268	1	61	Female	G2	IV
TCGA-C9-A47Z-01	191	1	72	Female	G1	III
TCGA-C9-A480-01	386	0	45	Female	G1	III
TCGA-CN-4722-01	1483	0	61	Female	G1	II
TCGA-CN-4723-01	1699	0	67	Male	G2	IV
TCGA-CN-4725-01	1157	0	60	Male	G2	II
TCGA-CN-4726-01	142	1	68	Male	G2	IV
TCGA-CN-4727-01	1560	0	56	Male	G2	IV
TCGA-CN-4728-01	1724	0	56	Male	G2	IV
TCGA-CN-4729-01	392	0	73	Male	G2	III
TCGA-CN-4730-01	817	0	62	Male	G2	IV
TCGA-CN-4731-01	998	1	63	Female	G3	IV
TCGA-CN-4733-01	1586	0	61	Male	G3	III
TCGA-CN-4734-01	1690	0	70	Male	G2	II
TCGA-CN-4735-01	1737	0	52	Male	G3	IV
TCGA-CN-4736-01	395	1	70	Female	G2	NA
TCGA-CN-4737-01	625	0	19	Male	G2	IV
TCGA-CN-4738-01	436	1	53	Male	G2	IV
TCGA-CN-4739-01	1394	1	71	Male	G2	IV
TCGA-CN-4740-01	839	1	79	Female	G2	IV
TCGA-CN-4741-01	2239	0	75	Male	G2	IV
TCGA-CN-4742-01	397	1	48	Female	G3	IV
TCGA-CN-5355-01	1278	0	64	Male	G2	IV
TCGA-CN-5356-01	1409	0	56	Male	G2	III
TCGA-CN-5358-01	261	1	60	Male	G2	II
TCGA-CN-5359-01	377	1	59	Male	G2	IV
TCGA-CN-5360-01	2169	0	68	Male	G2	IV
TCGA-CN-5361-01	2120	1	80	Male	G2	IV
TCGA-CN-5363-01	253	1	48	Male	G3	IV
TCGA-CN-5364-01	493	1	55	Male	G2	IV
TCGA-CN-5365-01	351	1	38	Male	G2	IV
TCGA-CN-5366-01	360	1	51	Male	G2	IV
TCGA-CN-5367-01	352	1	60	Female	G2	IV
TCGA-CN-5369-01	380	1	90	Female	G3	IV
TCGA-CN-5370-01	259	1	78	Male	G3	III
TCGA-CN-5373-01	1584	0	55	Female	G1	I
TCGA-CN-5374-01	1732	1	56	Female	G3	IV
TCGA-CN-6010-01	1523	0	53	Male	G2	IV
TCGA-CN-6011-01	933	0	57	Male	G3	IV
TCGA-CN-6012-01	1460	0	66	Male	G2	IV
TCGA-CN-6013-01	727	1	56	Male	G3	IV
TCGA-CN-6016-01	1443	0	64	Male	G2	IV
TCGA-CN-6017-01	853	1	55	Male	G2	IV
TCGA-CN-6018-01	580	1	85	Female	G2	IV
TCGA-CN-6019-01	1038	0	61	Male	G2	IV
TCGA-CN-6020-01	205	1	58	Male	G2	III
TCGA-CN-6021-01	276	1	63	Female	G2	NA
TCGA-CN-6022-01	281	1	49	Male	G3	IV
TCGA-CN-6023-01	1584	0	73	Male	NA	IV
TCGA-CN-6024-01	337	1	66	Male	G2	IV
TCGA-CN-6988-01	318	0	47	Male	G3	IV
TCGA-CN-6989-01	980	1	64	Male	G2	IV
TCGA-CN-6992-01	1066	0	61	Male	G2	IV
TCGA-CN-6994-01	1183	0	67	Male	G2	IV
TCGA-CN-6995-01	112	1	78	Male	G2	IV
TCGA-CN-6996-01	530	1	58	Female	G2	IV
TCGA-CN-6997-01	988	1	66	Male	G3	IV
TCGA-CN-6998-01	357	1	53	Male	G2	IV
TCGA-CN-A497-01	1065	0	63	Male	G2	III
TCGA-CN-A498-01	773	1	61	Female	G1	III
TCGA-CN-A499-01	717	0	60	Female	G2	II
TCGA-CN-A49A-01	526	1	60	Male	G2	IV
TCGA-CN-A49B-01	904	0	71	Male	G3	III
TCGA-CN-A49C-01	645	0	67	Male	NA	NA
TCGA-CN-A63T-01	225	0	60	Male	G3	IV
TCGA-CN-A63U-01	964	0	50	Male	G3	IV
TCGA-CN-A63V-01	679	0	59	Male	G2	IV
TCGA-CN-A63W-01	377	1	48	Female	G2	IV
TCGA-CN-A641-01	367	0	47	Male	G2	IV
TCGA-CN-A642-01	82	1	57	Male	G3	IV
TCGA-CN-A6UY-01	713	0	57	Male	G2	IV
TCGA-CN-A6V1-01	603	0	59	Male	NA	IV
TCGA-CN-A6V3-01	742	0	61	Male	G3	IV
TCGA-CN-A6V6-01	635	0	59	Male	NA	IV
TCGA-CN-A6V7-01	594	0	40	Male	NA	IV
TCGA-CQ-5323-01	1466	0	82	Male	G2	I
TCGA-CQ-5324-01	1593	0	59	Male	G2	III
TCGA-CQ-5325-01	654	1	65	Male	G2	I
TCGA-CQ-5326-01	89	1	67	Male	G3	IV
TCGA-CQ-5327-01	1660	0	61	Female	G2	IV
TCGA-CQ-5329-01	2143	0	46	Female	G2	II
TCGA-CQ-5330-01	1897	0	69	Female	G3	IV
TCGA-CQ-5331-01	1399	0	73	Female	G2	NA
TCGA-CQ-5332-01	317	1	87	Male	G2	III
TCGA-CQ-5333-01	341	1	74	Male	G3	II
TCGA-CQ-5334-01	129	1	87	Male	G2	IV
TCGA-CQ-6218-01	1253	0	52	Female	G2	IV
TCGA-CQ-6219-01	479	1	50	Female	G2	IV
TCGA-CQ-6220-01	985	1	69	Male	G2	III
TCGA-CQ-6221-01	1000	0	79	Male	G3	NA
TCGA-CQ-6222-01	2016	0	63	Male	G2	IV
TCGA-CQ-6223-01	1428	0	69	Male	G2	II
TCGA-CQ-6224-01	1721	0	52	Male	G3	IV
TCGA-CQ-6225-01	403	1	65	Male	G2	III
TCGA-CQ-6227-01	129	1	77	Male	G2	IV
TCGA-CQ-6228-01	456	1	71	Female	G2	IV
TCGA-CQ-6229-01	1179	0	61	Male	G2	II
TCGA-CQ-7063-01	2133	0	59	Female	G1	I
TCGA-CQ-7065-01	1628	0	40	Male	G2	II
TCGA-CQ-7067-01	509	0	75	Female	G3	I
TCGA-CQ-7068-01	1309	0	80	Female	G2	II
TCGA-CQ-7069-01	1274	0	77	Female	G2	II
TCGA-CQ-7071-01	1311	0	76	Female	G2	III
TCGA-CQ-7072-01	2359	0	51	Male	G3	II
TCGA-CQ-A4C6-01	1353	0	63	Male	G2	II
TCGA-CQ-A4C7-01	353	1	88	Male	G3	III
TCGA-CQ-A4C9-01	707	0	56	Male	G2	III
TCGA-CQ-A4CB-01	893	0	59	Male	G2	III
TCGA-CQ-A4CD-01	1022	0	69	Male	G3	IV
TCGA-CQ-A4CE-01	897	0	76	Female	G2	II
TCGA-CQ-A4CG-01	430	1	78	Female	G2	III
TCGA-CQ-A4CH-01	379	1	58	Male	G2	II
TCGA-CQ-A4CI-01	950	0	73	Male	G3	III
TCGA-CR-5243-01	2562	0	51	Male	G3	NA
TCGA-CR-5247-01	358	0	48	Male	G2	NA
TCGA-CR-5248-01	1663	0	53	Male	G3	NA
TCGA-CR-5249-01	1152	0	35	Female	NA	II
TCGA-CR-5250-01	799	0	71	Male	G3	NA
TCGA-CR-6467-01	1777	0	59	Male	G3	III
TCGA-CR-6470-01	1521	0	38	Male	G2	II
TCGA-CR-6471-01	1202	1	58	Male	G2	IV
TCGA-CR-6472-01	1050	0	59	Male	G3	NA
TCGA-CR-6473-01	1125	0	68	Male	G3	NA
TCGA-CR-6474-01	564	1	51	Male	G2	IV
TCGA-CR-6477-01	514	0	56	Female	G2	NA
TCGA-CR-6478-01	183	1	66	Female	G3	NA
TCGA-CR-6480-01	362	0	53	Male	G2	NA
TCGA-CR-6481-01	311	0	47	Male	G2	NA
TCGA-CR-6482-01	345	0	62	Male	G3	NA
TCGA-CR-6484-01	354	0	67	Female	G2	IV
TCGA-CR-6487-01	234	0	50	Male	G3	I
TCGA-CR-6488-01	379	0	68	Female	G2	II
TCGA-CR-6491-01	693	0	60	Male	G2	IV
TCGA-CR-6492-01	479	0	78	Male	G3	III
TCGA-CR-6493-01	282	1	69	Male	G2	IV
TCGA-CR-7364-01	1435	0	66	Male	G2	III
TCGA-CR-7365-01	1191	0	60	Male	G2	IV
TCGA-CR-7367-01	1440	0	52	Male	G1	IV
TCGA-CR-7368-01	1245	0	54	Male	G2	IV
TCGA-CR-7369-01	1090	1	59	Male	G2	IV
TCGA-CR-7370-01	105	0	72	Female	G2	NA
TCGA-CR-7371-01	94	1	45	Female	G2	III
TCGA-CR-7372-01	759	0	45	Male	G1	I
TCGA-CR-7373-01	889	0	66	Male	G2	IV
TCGA-CR-7374-01	30	0	67	Female	G2	NA
TCGA-CR-7376-01	972	0	83	Male	G2	III
TCGA-CR-7377-01	279	1	58	Male	G3	IV
TCGA-CR-7379-01	1036	0	78	Female	G2	IV
TCGA-CR-7380-01	606	1	58	Male	G2	IV
TCGA-CR-7382-01	796	0	49	Male	G2	IV
TCGA-CR-7383-01	521	1	79	Female	G2	I
TCGA-CR-7385-01	997	0	42	Male	G2	NA
TCGA-CR-7386-01	1430	0	69	Male	G1	IV
TCGA-CR-7388-01	823	1	70	Female	G2	NA
TCGA-CR-7389-01	392	0	55	Male	G2	NA
TCGA-CR-7390-01	1508	0	67	Male	G2	IV
TCGA-CR-7391-01	913	0	36	Female	G1	I
TCGA-CR-7392-01	1425	0	67	Female	G1	IV
TCGA-CR-7393-01	993	0	26	Male	G2	III
TCGA-CR-7394-01	1346	0	70	Male	G2	IV
TCGA-CR-7395-01	930	0	80	Female	G2	II
TCGA-CR-7397-01	754	0	44	Male	G2	IV
TCGA-CR-7398-01	156	0	53	Female	G2	II
TCGA-CR-7399-01	181	0	60	Female	G3	IV
TCGA-CR-7401-01	1077	0	64	Male	G2	I
TCGA-CR-7402-01	911	0	68	Male	G2	NA
TCGA-CR-7404-01	1472	0	53	Male	G2	NA
TCGA-CV-5430-01	4241	0	61	Male	G3	IV
TCGA-CV-5431-01	522	1	73	Male	G3	IV
TCGA-CV-5432-01	3930	0	68	Male	G3	III
TCGA-CV-5434-01	3314	1	60	Male	G2	IV
TCGA-CV-5435-01	2319	1	57	Male	G3	IV
TCGA-CV-5436-01	584	1	65	Male	G2	IV
TCGA-CV-5439-01	546	1	62	Male	G2	IV
TCGA-CV-5440-01	3270	0	52	Male	G3	IV
TCGA-CV-5441-01	2886	0	58	Male	G3	IV
TCGA-CV-5442-01	2327	0	76	Female	G3	IV
TCGA-CV-5443-01	2784	0	63	Male	G3	III
TCGA-CV-5444-01	2437	0	64	Male	G3	IV
TCGA-CV-5966-01	545	1	63	Female	G3	IV
TCGA-CV-5970-01	406	1	59	Male	G2	IV
TCGA-CV-5971-01	701	0	60	Male	G2	IV
TCGA-CV-5973-01	2641	0	62	Female	G3	III
TCGA-CV-5976-01	1478	0	50	Male	G2	IV
TCGA-CV-5977-01	1840	0	66	Male	G2	IV
TCGA-CV-5978-01	215	1	53	Female	G2	IV
TCGA-CV-5979-01	1315	0	26	Male	G2	IV
TCGA-CV-6003-01	1665	0	50	Female	G2	III
TCGA-CV-6436-01	1899	0	62	Male	G1	IV
TCGA-CV-6441-01	292	1	60	Male	G3	III
TCGA-CV-6933-01	2741	1	53	Male	G2	III
TCGA-CV-6934-01	65	1	66	Female	G2	IV
TCGA-CV-6935-01	295	1	67	Male	G3	IV
TCGA-CV-6936-01	166	1	68	Male	G2	IV
TCGA-CV-6937-01	624	1	71	Male	G2	II
TCGA-CV-6938-01	144	1	87	Male	G1	II
TCGA-CV-6939-01	666	1	60	Male	G3	IV
TCGA-CV-6940-01	804	1	80	Female	G2	III
TCGA-CV-6941-01	342	1	51	Male	G2	III
TCGA-CV-6942-01	4282	0	73	Female	G3	II
TCGA-CV-6943-01	602	1	74	Male	G2	III
TCGA-CV-6945-01	366	1	41	Male	G2	IV
TCGA-CV-6948-01	1289	1	79	Female	G2	IV
TCGA-CV-6950-01	459	1	64	Male	G2	IV
TCGA-CV-6951-01	915	1	57	Male	G2	IV
TCGA-CV-6952-01	185	1	65	Female	G1	IV
TCGA-CV-6953-01	1641	1	80	Female	G1	III
TCGA-CV-6954-01	2002	1	59	Male	G2	IV
TCGA-CV-6955-01	334	1	74	Female	G3	II
TCGA-CV-6956-01	217	1	67	Male	G2	III
TCGA-CV-6959-01	256	1	48	Male	G2	III
TCGA-CV-6960-01	862	1	49	Male	G3	III
TCGA-CV-6961-01	76	1	61	Male	G3	II
TCGA-CV-6962-01	126	1	65	Male	G2	IV
TCGA-CV-7089-01	1972	1	74	Male	G2	IV
TCGA-CV-7090-01	5252	0	39	Male	G2	II
TCGA-CV-7091-01	3381	0	54	Male	G3	I
TCGA-CV-7095-01	572	1	87	Female	G2	II
TCGA-CV-7097-01	385	1	53	Male	G3	II
TCGA-CV-7099-01	243	1	85	Female	G2	II
TCGA-CV-7100-01	274	1	66	Male	G3	III
TCGA-CV-7101-01	160	1	80	Male	G2	II
TCGA-CV-7102-01	56	1	76	Female	G3	IV
TCGA-CV-7103-01	1591	1	49	Male	G2	IV
TCGA-CV-7104-01	393	1	61	Female	G2	IV
TCGA-CV-7177-01	663	1	82	Female	G2	II
TCGA-CV-7178-01	2166	1	64	Female	G3	IV
TCGA-CV-7180-01	327	1	34	Male	G2	II
TCGA-CV-7183-01	3981	0	53	Male	G1	II
TCGA-CV-7235-01	2347	0	67	Male	G3	II
TCGA-CV-7236-01	144	1	77	Female	G3	IV
TCGA-CV-7238-01	2727	0	69	Female	G2	II
TCGA-CV-7242-01	1095	0	60	Female	G2	II
TCGA-CV-7243-01	954	0	50	Male	G2	III
TCGA-CV-7245-01	797	0	62	Male	G2	IV
TCGA-CV-7247-01	577	1	55	Male	G2	III
TCGA-CV-7248-01	521	1	63	Female	G2	IV
TCGA-CV-7250-01	2900	1	64	Male	G1	IV
TCGA-CV-7252-01	151	1	62	Female	G2	IV
TCGA-CV-7253-01	361	1	58	Male	G2	IV
TCGA-CV-7254-01	1459	1	55	Male	G3	II
TCGA-CV-7255-01	64	1	32	Female	G2	IV
TCGA-CV-7261-01	1512	0	57	Male	G2	IV
TCGA-CV-7263-01	560	1	64	Male	G1	II
TCGA-CV-7406-01	1748	1	49	Male	NA	II
TCGA-CV-7407-01	1081	1	67	Female	G2	II
TCGA-CV-7409-01	543	1	43	Male	G3	IV
TCGA-CV-7410-01	6417	1	61	Male	NA	III
TCGA-CV-7411-01	2717	1	64	Female	G1	IV
TCGA-CV-7413-01	294	1	74	Female	G2	II
TCGA-CV-7414-01	14	1	78	Male	G2	IV
TCGA-CV-7415-01	695	1	60	Male	G2	IV
TCGA-CV-7416-01	763	1	29	Female	NA	IV
TCGA-CV-7418-01	789	1	62	Male	G2	IV
TCGA-CV-7421-01	2	1	76	Male	G2	IV
TCGA-CV-7422-01	1037	1	60	Female	G3	IV
TCGA-CV-7423-01	3059	1	65	Male	G1	II
TCGA-CV-7424-01	453	1	67	Male	G2	IV
TCGA-CV-7425-01	1718	1	77	Female	G1	III
TCGA-CV-7427-01	4760	1	73	Female	G1	II
TCGA-CV-7428-01	1671	1	47	Male	G2	IV
TCGA-CV-7429-01	107	1	55	Male	G3	IV
TCGA-CV-7430-01	495	1	56	Male	G2	IV
TCGA-CV-7432-01	2570	1	79	Male	G1	II
TCGA-CV-7433-01	601	1	49	Male	G3	IV
TCGA-CV-7434-01	218	1	64	Male	G2	IV
TCGA-CV-7435-01	4680	1	57	Female	G2	IV
TCGA-CV-7437-01	506	1	77	Male	NA	II
TCGA-CV-7438-01	194	1	87	Female	G3	I
TCGA-CV-7440-01	675	1	38	Male	NA	II
TCGA-CV-7446-01	1093	1	66	Male	G2	IV
TCGA-CV-7568-01	927	1	48	Female	NA	IV
TCGA-CV-A45O-01	851	0	57	Male	G2	NA
TCGA-CV-A45P-01	639	0	82	Female	G2	I
TCGA-CV-A45Q-01	5152	1	69	Female	G1	NA
TCGA-CV-A45R-01	5480	0	46	Male	G1	III
TCGA-CV-A45T-01	4856	1	64	Female	G3	NA
TCGA-CV-A45U-01	1079	1	59	Male	G1	IV
TCGA-CV-A45V-01	32	1	87	Female	G1	IV
TCGA-CV-A45W-01	1398	1	75	Male	G2	II
TCGA-CV-A45X-01	198	1	47	Male	G2	IV
TCGA-CV-A45Y-01	2703	1	61	Male	G3	IV
TCGA-CV-A45Z-01	1466	1	75	Male	G3	NA
TCGA-CV-A460-01	1838	1	72	Male	G3	NA
TCGA-CV-A461-01	2064	1	65	Male	G2	NA
TCGA-CV-A463-01	23	1	82	Female	G2	IV
TCGA-CV-A464-01	1722	0	48	Male	G2	III
TCGA-CV-A465-01	215	1	24	Male	G1	III
TCGA-CV-A468-01	464	1	42	Male	G2	IV
TCGA-CV-A6JD-01	182	1	82	Female	G3	NA
TCGA-CV-A6JE-01	1075	0	78	Male	G2	NA
TCGA-CV-A6JM-01	194	1	85	Male	G2	NA
TCGA-CV-A6JN-01	906	0	53	Male	G1	NA
TCGA-CV-A6JO-01	197	1	69	Male	G2	IV
TCGA-CV-A6JT-01	852	0	65	Male	G2	II
TCGA-CV-A6JU-01	110	0	61	Female	G2	IV
TCGA-CV-A6JY-01	646	0	69	Male	G1	IV
TCGA-CV-A6JZ-01	714	0	68	Male	G2	II
TCGA-CV-A6K0-01	606	0	58	Male	G3	I
TCGA-CV-A6K1-01	685	0	65	Male	G2	IV
TCGA-CV-A6K2-01	317	1	79	Male	G1	IV
TCGA-CX-7082-01	11	1	82	Male	G2	IV
TCGA-CX-7085-01	321	0	77	Female	G2	I
TCGA-CX-7086-01	573	0	53	Male	G2	III
TCGA-CX-7219-01	1045	0	47	Male	G2	IV
TCGA-CX-A4AQ-01	1555	0	56	Male	G3	IV
TCGA-D6-6515-01	403	1	82	Female	G3	II
TCGA-D6-6516-01	773	0	69	Male	G2	I
TCGA-D6-6517-01	292	0	59	Male	G2	III
TCGA-D6-6823-01	701	0	50	Male	G2	II
TCGA-D6-6824-01	77	0	61	Male	G2	IV
TCGA-D6-6825-01	491	0	73	Male	G2	I
TCGA-D6-6826-01	348	1	64	Female	G2	IV
TCGA-D6-6827-01	568	0	55	Female	G3	I
TCGA-D6-8568-01	759	0	62	Male	G2	II
TCGA-D6-8569-01	770	0	52	Male	G2	II
TCGA-D6-A4Z9-01	539	0	59	Male	G2	IV
TCGA-D6-A4ZB-01	376	0	61	Male	G2	III
TCGA-D6-A6EK-01	875	0	67	Male	G1	III
TCGA-D6-A6EM-01	232	0	65	Female	G2	III
TCGA-D6-A6EN-01	687	0	71	Male	G3	III
TCGA-D6-A6EO-01	759	0	44	Male	G2	IV
TCGA-D6-A6EP-01	424	0	62	Male	G3	III
TCGA-D6-A6EQ-01	368	0	57	Male	G3	IV
TCGA-D6-A6ES-01	389	0	50	Male	G2	IV
TCGA-D6-A74Q-01	710	0	67	Male	G3	IV
TCGA-DQ-5624-01	1778	0	43	Female	G2	NA
TCGA-DQ-5625-01	1133	1	52	Female	G2	NA
TCGA-DQ-5629-01	941	1	64	Male	G2	NA
TCGA-DQ-5630-01	1030	0	73	Male	G2	NA
TCGA-DQ-5631-01	548	1	52	Male	G3	NA
TCGA-DQ-7588-01	427	1	66	Male	G3	NA
TCGA-DQ-7589-01	1409	0	70	Male	G4	NA
TCGA-DQ-7590-01	1413	0	51	Male	G4	NA
TCGA-DQ-7591-01	622	0	62	Male	G4	NA
TCGA-DQ-7592-01	1143	0	57	Male	G2	NA
TCGA-DQ-7593-01	1224	0	58	Male	G4	NA
TCGA-DQ-7594-01	1218	0	47	Male	G4	NA
TCGA-DQ-7595-01	1190	0	53	Male	G3	NA
TCGA-DQ-7596-01	1265	0	48	Male	G4	NA
TCGA-F7-7848-01	1131	0	47	Male	G2	IV
TCGA-F7-8298-01	995	0	58	Male	G1	I
TCGA-F7-8489-01	658	0	48	Male	G1	II
TCGA-F7-A50I-01	92	0	72	Male	G2	IV
TCGA-F7-A50J-01	947	0	67	Female	G2	III
TCGA-F7-A61S-01	576	0	62	Male	G1	III
TCGA-F7-A61V-01	759	0	54	Male	G1	II
TCGA-F7-A61W-01	14	0	51	Male	G2	IV
TCGA-F7-A620-01	543	0	47	Male	G1	III
TCGA-F7-A622-01	359	1	75	Male	G1	III
TCGA-F7-A623-01	616	0	70	Male	G1	IV
TCGA-F7-A624-01	378	0	73	Male	G3	II
TCGA-H7-7774-01	407	0	75	Female	G2	IV
TCGA-H7-8501-01	461	0	54	Male	NA	IV
TCGA-H7-8502-01	458	0	50	Male	G2	IV
TCGA-H7-A6C4-01	414	0	35	Female	G2	IV
TCGA-H7-A76A-01	637	0	57	Male	G2	NA
TCGA-HD-7229-01	1027	0	60	Male	G3	IV
TCGA-HD-7753-01	866	0	62	Male	G2	I
TCGA-HD-7754-01	783	0	69	Male	G1	IV
TCGA-HD-7831-01	667	0	74	Male	G2	IV
TCGA-HD-7832-01	836	0	52	Male	G2	IV
TCGA-HD-7917-01	836	1	62	Male	G1	II
TCGA-HD-8224-01	446	1	63	Male	G3	IV
TCGA-HD-8314-01	670	0	58	Male	G4	III
TCGA-HD-8634-01	385	1	51	Female	G2	I
TCGA-HD-8635-01	695	0	61	Female	G2	III
TCGA-HD-A4C1-01	11	0	41	Female	G1	IV
TCGA-HD-A633-01	421	0	74	Male	G2	IV
TCGA-HD-A634-01	130	1	56	Male	G3	IV
TCGA-HD-A6HZ-01	111	0	79	Female	G2	III
TCGA-HD-A6I0-01	210	0	56	Male	G1	IV
TCGA-HL-7533-01	1057	0	65	Male	G3	NA
TCGA-IQ-7630-01	485	0	49	Male	G3	II
TCGA-IQ-7631-01	1172	0	60	Female	G1	II
TCGA-IQ-7632-01	441	0	68	Female	G1	IV
TCGA-IQ-A61E-01	1147	0	55	Female	G2	III
TCGA-IQ-A61G-01	360	0	57	Male	G2	IV
TCGA-IQ-A61H-01	1138	0	76	Male	G2	II
TCGA-IQ-A61I-01	2	1	63	Male	G3	IV
TCGA-IQ-A61J-01	1021	0	54	Male	G1	IV
TCGA-IQ-A61O-01	421	1	43	Male	NA	IV
TCGA-IQ-A6SG-01	579	0	61	Female	G2	III
TCGA-IQ-A6SH-01	471	0	55	Male	G1	III
TCGA-KU-A66S-01	406	1	69	Female	G2	III
TCGA-KU-A66T-01	552	0	53	Female	G2	IV
TCGA-KU-A6H7-01	586	0	55	Female	G2	IV
TCGA-KU-A6H7-06	586	0	55	Female	G2	IV
TCGA-KU-A6H8-01	327	1	41	Male	G3	IV
TCGA-MT-A51W-01	437	0	52	Female	G2	I
TCGA-MT-A51X-01	242	0	30	Male	G1	IV
TCGA-MT-A67A-01	914	0	85	Female	G2	I
TCGA-MT-A67D-01	56	0	55	Male	G2	II
TCGA-MT-A67F-01	384	0	60	Female	G2	IV
TCGA-MT-A7BN-01	469	0	74	Male	G3	IV
TCGA-MZ-A5BI-01	217	1	53	Male	NA	NA
TCGA-MZ-A6I9-01	489	1	68	Male	G2	NA
TCGA-MZ-A7D7-01	547	0	51	Male	NA	IV
TCGA-P3-A5Q5-01	910	0	54	Male	G3	IV
TCGA-P3-A5Q6-01	480	1	49	Male	G3	IV
TCGA-P3-A5QA-01	2182	0	41	Male	G3	I
TCGA-P3-A5QE-01	1559	0	49	Male	G2	III
TCGA-P3-A5QF-01	330	1	49	Male	G2	IV
TCGA-P3-A6SW-01	1120	0	50	Male	G3	IV
TCGA-P3-A6SX-01	1430	1	67	Male	G2	III
TCGA-P3-A6T0-01	578	0	47	Female	G2	IV
TCGA-P3-A6T2-01	2298	0	45	Male	G2	IV
TCGA-P3-A6T3-01	577	1	49	Male	G2	IV
TCGA-P3-A6T4-01	62	1	54	Male	G2	IV
TCGA-P3-A6T5-01	882	1	79	Female	G2	IV
TCGA-P3-A6T6-01	395	1	53	Male	G3	IV
TCGA-P3-A6T7-01	487	1	55	Male	G2	IV
TCGA-P3-A6T8-01	400	0	54	Male	G3	IV
TCGA-QK-A64Z-01	641	1	79	Female	G1	IV
TCGA-QK-A652-01	645	0	60	Male	G2	III
TCGA-QK-A6IF-01	704	0	61	Male	NA	NA
TCGA-QK-A6IG-01	222	1	69	Male	G2	III
TCGA-QK-A6IH-01	653	0	65	Female	G2	IV
TCGA-QK-A6II-01	284	1	52	Male	G2	IV
TCGA-QK-A6IJ-01	387	0	71	Male	G3	III
TCGA-QK-A6V9-01	833	0	56	Male	G2	II
TCGA-QK-A6VB-01	641	0	66	Male	G2	IV
TCGA-QK-A6VC-01	600	0	62	Female	G2	IV
TCGA-QK-A8Z7-01	392	0	59	Male	NA	IV
TCGA-QK-A8Z8-01	171	1	60	Female	G2	IV
TCGA-QK-A8Z9-01	449	1	56	Male	G2	IV
TCGA-QK-A8ZA-01	371	1	60	Male	G2	NA
TCGA-QK-A8ZB-01	542	0	68	Male	G2	IV
TCGA-QK-AA3J-01	466	0	69	Male	G3	I
TCGA-QK-AA3K-01	253	0	60	Male	G2	IV
TCGA-RS-A6TO-01	387	1	82	Female	G2	IV
TCGA-RS-A6TP-01	516	0	58	Male	G3	II
TCGA-T2-A6WX-01	209	1	73	Female	G1	NA
TCGA-T2-A6WZ-01	484	1	53	Male	G2	NA
TCGA-T2-A6X0-01	216	0	49	Male	G2	NA
TCGA-T2-A6X2-01	987	0	82	Male	G1	III
TCGA-T3-A92M-01	417	0	52	Male	G2	IV
TCGA-T3-A92N-01	95	1	79	Male	G3	IV
TCGA-TN-A7HI-01	412	0	56	Male	G3	IV
TCGA-TN-A7HJ-01	403	0	51	Male	G2	IV
TCGA-TN-A7HL-01	619	0	59	Male	G2	IV
TCGA-UF-A718-01	1971	0	62	Male	G2	IV
TCGA-UF-A719-01	1663	0	54	Male	G1	II
TCGA-UF-A71A-01	86	1	67	Male	G1	IV
TCGA-UF-A71A-06	86	1	67	Male	G1	IV
TCGA-UF-A71B-01	1506	0	50	Male	G2	IV
TCGA-UF-A71D-01	1461	0	54	Female	G2	IV
TCGA-UF-A71E-01	1504	1	63	Male	G3	IV
TCGA-UF-A7J9-01	1358	0	75	Male	G2	IV
TCGA-UF-A7JA-01	2265	0	66	Female	G2	IV
TCGA-UF-A7JC-01	546	1	42	Male	G1	IV
TCGA-UF-A7JD-01	739	1	71	Male	G3	IV
TCGA-UF-A7JF-01	1686	0	80	Male	G2	IV
TCGA-UF-A7JH-01	896	0	59	Male	G1	IV
TCGA-UF-A7JJ-01	549	0	68	Male	G1	IV
TCGA-UF-A7JK-01	424	1	59	Male	G2	IV
TCGA-UF-A7JO-01	631	1	79	Female	G2	IV
TCGA-UF-A7JS-01	680	1	59	Male	G2	IV
TCGA-UF-A7JT-01	993	1	72	Female	G3	IV
TCGA-UF-A7JV-01	90	1	62	Female	G2	IV
TCGA-UP-A6WW-01	518	0	58	Male	G2	NA
TCGA-WA-A7GZ-01	625	1	58	Male	G2	NA
TCGA-WA-A7H4-01	443	0	69	Male	G3	II
