# Supplementary material for: A novel neutrophil extracellular trap signature to predict prognosis and immunotherapy response in head and neck squamous cell carcinoma
Source: Front Immunol. 2022 Sep 23;13:1019967. doi: 10.3389/fimmu.2022.1019967 (PMC9549764; doi:10.3389/fimmu.2022.1019967)
Supplement: Supplementary file 2 [file Table_2.xlsx]

## Sheet: Table S2
Table S2 Neutrophils-associated gene set
	Gene ID		Description
HGNC symbol	Entrez Gene	Ensembl	(coding protein)
ALPL	249	ENSG00000162551	Alkaline phosphatase, biomineralization associated
BST1	683	ENSG00000109743	Bone marrow stromal cell antigen 1
CD93	22918	ENSG00000125810	CD93 antigen
CEACAM3	1084	ENSG00000170956	Carcinoembryonic antigen-related cell adhesion molecule 3
CREB5	9586	ENSG00000146592	Cyclic AMP-responsive element-binding protein 5
CRISPLD2	83716	ENSG00000103196	Cysteine rich secretory protein LCCL domain containing
CSF3R	1441	ENSG00000119535	Colony stimulating factor 3 receptor
CYP4F3	4051	ENSG00000186529	Cytochrome P450 family 4 subfamily F member 3
DYSF	8291	ENSG00000135636	Dysferlin
FCAR	2204	ENSG00000186431	Fc fragment of IgA receptor
FCGR3B	2215	ENSG00000162747	Fc fragment of IgG receptor IIIb
CPPED1	55313	ENSG00000103381	Calcineurin like phosphoesterase domain containing
FPR1	2357	ENSG00000171051	Formyl peptide receptor 1
FPR2	2358	ENSG00000171049	Formyl peptide receptor 2
G0S2	50486	ENSG00000123689	G0/G1 switch 2
HIST1H2BC	8347	ENSG00000180596	H2B clustered histone 4
HPSE	10855	ENSG00000173083	Heparanase
CXCR1	3577	ENSG00000163464	C-X-C motif chemokine receptor 1
CXCR2	3579	ENSG00000180871	C-X-C motif chemokine receptor 2
KCNJ15	3772	ENSG00000157551	Potassium inwardly rectifying channel subfamily J member 15
LILRB2	10288	ENSG00000131042	Leukocyte immunoglobulin like receptor B2
MGAM	8972	ENSG00000257335	Maltase-glucoamylase
MME	4311	ENSG00000196549	Membrane metalloendopeptidase
PDE4B	5142	ENSG00000184588	Phosphodiesterase 4B
S100A12	6283	ENSG00000163221	S100 calcium binding protein 2
SIGLEC5	8778	ENSG00000105501	Sialic acid binding Ig like lectin 5
SLC22A4	6583	ENSG00000197208	Solute carrier family 22 member 4
SLC25A37	51312	ENSG00000147454	Solute carrier family 25 member 37
TECPR2	9895	ENSG00000196663	Tectonin beta-propeller repeat containing 2
TNFRSF10C	8794	ENSG00000173535	TNF receptor superfamily member 10c
VNN3	55350	ENSG0000093134	Vascular non-inflammatory molecule 3
